# Supplementary material for: Efficacy, safety and pharmacokinetics of clofarabine in Chinese pediatric patients with refractory or relapsed acute lymphoblastic leukemia: a phase II, multi-center study
Source: Blood Cancer J. 2016 Feb 26;6(2):e400–. doi: 10.1038/bcj.2016.8 (PMC4771971; doi:10.1038/bcj.2016.8)
Supplement: Supplementary Table 2 [file bcj20168x3.xlsx]

## Sheet: Sheet1
Supplementary Table 2. Best Response assessed by investigator (N=43)
Response	No. of patients (%)	95% CI
ORR (CR+CRi)*	19 (44.2%)	29.1% - 60.1%
CR	2 (4.7%)	0.6% - 15.8%
CRi	17(39.5%)	24.98% - 55.6%
Refractory disease	22 (51.2%)	35.5% - 66.7%
Progressive disease	0	NA
Unable to evaluate	2(4.7%)	0.6% - 15.8%
Duration of remission (DOR, week)
CR
Median (95%CI)	11.0 (9.0-23.0)
CRi
Median (95%CI)	14.6 (9.0-23.0)
ORR
Median (95%CI)	14.6 (11.0-25.4)
Overall Survival (OS, week)
Overall population
Median (95%CI)	40.6 (21.0-178.0)
Patients with CR or CRi
Meidian (95%CI)	92.0 (40.6-)
Patients proceeding to transplantation, n=7
Median (95%CI )	92 (-)
* CR: complete remission; CRi: CR with incomplete recovery of courts
