# Supplementary material for: Efficacy, safety and pharmacokinetics of clofarabine in Chinese pediatric patients with refractory or relapsed acute lymphoblastic leukemia: a phase II, multi-center study
Source: Blood Cancer J. 2016 Feb 26;6(2):e400–. doi: 10.1038/bcj.2016.8 (PMC4771971; doi:10.1038/bcj.2016.8)
Supplement: Supplementary Table 3 [file bcj20168x4.xlsx]

## Sheet: Sheet1
Supplementary Table 3. Incidence and severity of adverse reaction and adverse events
	Adverse Reaction (grade)				Adverse Events (grade)
	1,2	3,4	All (N=44)		1,2	3,4	All (N=44)
Leukopenia	0	41	41 (93.2%)		0	41	41 (93.2%)
Neutropenia	0	38	38 (86.4%)		0	39	38 (86.4%)
Thrombocytopenia	0	38	38 (86.4%)		0	39	38 (86.4%)
Anemia	5	33	38 (86.4%)		5	33	38 (86.4%)
Nausea	18	2	20 (45.5%)		18	2	20 (45.5%)
Vomiting	16	0	16 (36.4%)		16	0	16 (36.4%)
ALT elevation	9	6	15 (34.1%)		9	6	15 (34.1%)
Fever	3	1	4 (9.1%)		12	1	13 (29.6%)
AST elevation	10	3	13 (29.6%)		10	3	13 (29.6%)
Abdominal pain	4	0	4 (9.1%)		7	0	7 (15.9%)
Diarrhea	4	0	4 (9.1%)		7	0	7 (15.9%)
Mucositis	NR	NR	NR		4	2	6 (13.6%)
Headache	6	0	6 (13.6%)		6	0	6 (13.6%)
Cough	NR	NR	NR		5	0	5 (11.4%)
Elevation ‍‍of hemobilirubin	4	0	4 (9.1%)		5	0	5 (11.4%)
Respiratory tract infection	NR	NR	NR		4	0	4 (9.1%)
Myalgia	3	0	3 (6.8%)		3	0	3 (6.8%)
Fatigue	NR	NR	NR		3	0	3 (6.8%)
Rash	NR	NR	NR		0	3	3 (6.8%)
NR=not reported

## Sheet: Sheet2
Supplementary Table 3. Incidence and severity of adverse reaction and adverse events
			41 (93.2%)				41 (93.2%)
			38 (86.4%)				38 (86.4%)
			38 (86.4%)				38 (86.4%)
			38 (86.4%)				38 (86.4%)
			20 (45.5%)				20 (45.5%)
			16 (36.4%)				16 (36.4%)
			15 (34.1%)				15 (34.1%)
			4 (9.1%)				13 (29.6%)
			13 (29.6%)				13 (29.6%)
			4 (9.1%)				7 (15.9%)
			4 (9.1%)				7 (15.9%)
							6 (13.6%)
			6 (13.6%)				6 (13.6%)
							5 (11.4%)
			4 (9.1%)				5 (11.4%)
							4 (9.1%)
			3 (6.8%)				3 (6.8%)
							3 (6.8%)
							3 (6.8%)
NR=not reported

## Sheet: Sheet3
Supplementary Table 3. Incidence and severity of adverse reaction and adverse events
			41 (93.2%)				41 (93.2%)
			38 (86.4%)				38 (86.4%)
			38 (86.4%)				38 (86.4%)
			38 (86.4%)				38 (86.4%)
			20 (45.5%)				20 (45.5%)
			16 (36.4%)				16 (36.4%)
			15 (34.1%)				15 (34.1%)
			4 (9.1%)				13 (29.6%)
			13 (29.6%)				13 (29.6%)
			4 (9.1%)				7 (15.9%)
			4 (9.1%)				7 (15.9%)
							6 (13.6%)
			6 (13.6%)				6 (13.6%)
							5 (11.4%)
			4 (9.1%)				5 (11.4%)
							4 (9.1%)
			3 (6.8%)				3 (6.8%)
							3 (6.8%)
							3 (6.8%)
NR=not reported
