# Supplementary material for: Efficacy, safety and pharmacokinetics of clofarabine in Chinese pediatric patients with refractory or relapsed acute lymphoblastic leukemia: a phase II, multi-center study
Source: Blood Cancer J. 2016 Feb 26;6(2):e400–. doi: 10.1038/bcj.2016.8 (PMC4771971; doi:10.1038/bcj.2016.8)
Supplement: Supplementary Table 4 [file bcj20168x5.xlsx]

## Sheet: Sheet1
Supplementary Table 4. Pharmacokinetics after single-dose and multiple-dose administration
	Single-dose						Multiple-dose
	No1	No2	No3	No4	Mean ± SD		No1	No2	No3	No4	Mean ± SD
T1/2z(h)	4.2	2.54	3.68	7.21	4.41±1.99		5.24	3.65	6.02	10.82	6.43±3.09
VZ(L/m2)	96.41	67.13	122.6	283.63	142.44±96.81		146.08	98.17	225.14	277.26	186.66±79.93
CLZ(L/h/m2)	15.92	18.3	23.1	27.28	21.15±5.06		19.32	18.67	25.92	17.77	20.42±3.72
AUC(0-t)( μg/L·h)	3173	2834.62	2195.55	1695.65	2474.71±658.79		2628.53	2756.4	1961.35	2459.2	2451.37±348.62
AUC(0-∞)( μg/L·h)	3266.31	2841.65	2250.84	1906.37	2566.29±605.77		2691.18	2785.89	2006.24	2926.92	2602.56±409.18
MRT(0-t)(h)	7.2	5.25	3.79	8.95	6.3±2.25		4.41	4.84	3.55	7.62	5.11±1.76
MRT(0-∞)(h)	7.85	5.31	4.27	11.76	7.3±3.34		5.04	5.1	4.21	12.73	6.77±3.99
Zeta(1/h)	0.17	0.27	0.19	0.1	0.18±0.07		0.13	0.19	0.12	0.06	0.13±0.05
Tmax(h)	5	3	2	2	3±1.41		2	3	1	2	2±0.82
Cmax(μg/L)	338	436	684	198	414±204.79
C∞max(μg/L)							602	524	746	452	581±125.9
C∞min(μg/L)							8.41	13.2	5.3	29.9	14.2±10.96
Css(μg/L)							109.52	114.85	81.72	102.47	102.14±14.53
C1ss(μg/L)							132.21	118.11	91.48	70.65	103.11±27.45
Acc ratio							0.83	0.97	0.89	1.45	1.04±0.28
DF							541.98	444.75	906.36	411.94	576.26±226.89
T1/2:half life; V:apparent volume of distribution; CL:clearance; AUC:area under the time concentration curve; MRT:Mean Residence Time; Tmax:peak time; Cmax:Peak concentration; Css:steady state concentration; Acc ratio:accumulation ratio; DF:degree of fluctuation.
